# Supplementary material for: Detecting cellular reprogramming determinants by differential stability analysis of gene regulatory networks
Source: BMC Syst Biol. 2013 Dec 19;7:140. doi: 10.1186/1752-0509-7-140 (PMC3878265; doi:10.1186/1752-0509-7-140)
Supplement: Additional file 2: Supplementary tables — This file includes details about networks for the selected examples and information about computed attractors and the correspondences with cellular phenotypes. [file 1752-0509-7-140-S2.xlsx]

## Sheet: THELPER_NETWORK
FOXP3	->	MIR-155			ENTREZ ID
FOXP3	->	FOXP3		FOXP3	50943
FOXP3	-|	GATA3		GATA3	2625
FOXP3	-|	RORGT		IFN-B	3456
FOXP3	-|	T-BET		IFN-BR	3454
GATA3	-|	RORGT		IFN-G	3458
GATA3	-|	T-BET		IFN-GR	3459
GATA3	-|	STAT4		IL-10	3586
GATA3	->	IL-4		IL-10R	3587
GATA3	->	IL-10		IL-12	3592
GATA3	->	GATA3		IL-12R	3594
IFN-B	->	IFN-BR		IL-17	3605
IFN-BR	->	STAT1		IL-18	3606
IFN-G	->	MIR-145		IL-18R	8809
IFN-G	->	IFN-GR		IL-2	3558
IFN-GR	->	JAK1		IL-23	51561
IL-10	->	IL-10R		IL-23R	149233
IL-10R	->	STAT3		IL-2R	3559
IL-12	->	IL-12R		IL-4	3565
IL-12R	->	STAT4		IL-4R	3566
IL-18	->	IL-18R		IL-6	3569
IL-18R	->	IRAK		IL-6R	3570
IL-2	->	IL-2R		IRAK	3654
IL-23	->	IL-23R		JAK1	3716
IL-23R	->	STAT3		JAK3	3718
IL-2R	->	STAT5		NFAT	4772
IL-4	->	IL-4R		RORGT	6097
IL-4R	->	STAT6		SOCS1	8651
IL-6	->	IL-6R		STAT1	6772
IL-6R	->	JAK3		STAT3	6774
IRAK	->	IFN-G		STAT4	6775
JAK1	->	STAT1		STAT5	6776
JAK3	->	RORGT		STAT6	6778
MIR-145	-|	STAT1		T-BET	30009
MIR-146A	-|	IRAK		TCR	6955
MIR-155	-|	SOCS1		TGFB	7040
MIR-155	-|	IFN-GR		TGFBR	7046
MIR-23A	-|	IL-6R
NFAT	->	IFN-G
RORGT	-|	GATA3
RORGT	->	IL-6
RORGT	->	IL-17
RORGT	->	RORGT
RORGT	-|	FOXP3
RORGT	-|	T-BET
SOCS1	-|	JAK1
SOCS1	-|	IL-4R
STAT1	->	T-BET
STAT1	->	SOCS1
STAT1	-|	IL-4
STAT3	->	RORGT
STAT3	-|	IFN-G
STAT4	->	IFN-G
STAT5	->	FOXP3
STAT6	-|	IL-18R
STAT6	-|	IL-12R
STAT6	->	GATA3
T-BET	-|	RORGT
T-BET	-|	FOXP3
T-BET	->	T-BET
T-BET	->	SOCS1
T-BET	->	IFN-G
T-BET	-|	GATA3
TCR	->	NFAT
TGFB	->	MIR-146A
TGFB	->	MIR-155
TGFB	->	MIR-23A
TGFB	->	FOXP3
TGFB	->	TGFBR
TGFBR	->	RORGT

## Sheet: THELPER_ATTRACTORS
	Treg	Th2	Th0	Th1	Th17
FOXP3	1	0	0	0	0
GATA3	0	1	0	0	0
IFN-B	0	0	0	0	0
IFN-BR	0	0	0	0	0
IFN-G	0	0	0	1	0
IFN-GR	0	0	0	1	0
IL-10	0	1	0	0	0
IL-10R	0	1	0	0	0
IL-12	0	0	0	0	0
IL-12R	0	0	0	0	0
IL-17	0	0	0	0	1
IL-18	0	0	0	0	0
IL-18R	0	0	0	0	0
IL-2	0	0	0	0	0
IL-23	0	0	0	0	0
IL-23R	0	0	0	0	0
IL-2R	0	0	0	0	0
IL-4	0	1	0	0	0
IL-4R	0	1	0	0	0
IL-6	0	0	0	0	1
IL-6R	0	0	0	0	1
IRAK	0	0	0	0	0
JAK1	0	0	0	0	0
JAK3	0	0	0	0	1
MIR-145	0	0	0	1	0
MIR-146A	0	0	0	0	0
MIR-155	1	0	0	0	0
MIR-23A	0	0	0	0	0
NFAT	0	0	0	0	0
RORGT	0	0	0	0	1
SOCS1	0	0	0	1	0
STAT1	0	0	0	0	0
STAT3	0	1	0	0	0
STAT4	0	0	0	0	0
STAT5	0	0	0	0	0
STAT6	0	1	0	0	0
T-BET	0	0	0	1	0
TCR	0	0	0	0	0
TGFB	0	0	0	0	0
TGFBR	0	0	0	0	0

## Sheet: THELPER_miRNA
			TARGETS								REGULATORS
	50943	FOXP3	mir-155	innate immune response; B cells differentiation; expression of TP53INP1; activation of caspases cascade; vascular inflammation and diseases	Breast Neoplasms; Burkitt Lymphoma; Down Syndrome; Hodgkin Disease; Leukemia, B-Cell; Leukemia, Lymphocytic, Chronic, B-Cell; Lung Neoplasms; Lymphoma, Large B-Cell, Diffuse; Muscular Disorders, Atrophic; Neoplasms; Polycythemia Vera; Renal Insufficiency; Burkitt Lymphoma; Myeloproliferative Disorders; Pancreatic Neoplasms; Polycythemia Vera; inoma, Renal Cell; Carcinoma, Renal Cell; Uterine Cerv…	Activation	19144316;19234151	human	Activation	3569	hsa-let-7a	IL6	3569	Homo sapiens	Luciferase reporter assay//qRT-PCR//Western blot	Functional MTI	19878981
	7040	TGFB1	mir-23a	retinoic-acid-induced neuronal differentiation of NT2 cells	Cardiomyopathy, Hypertrophic; Autistic Disorder; Lupus Vulgaris	Activation	18508316	human	Activation	3456	hsa-let-7b	IFNB1	3456	Homo sapiens	ELISA//Luciferase reporter assay//qRT-PCR	Functional MTI	20130213
	7040	TGFB1	mir-24	skeletal muscle differentiation; erythropoiesis; cell growth	Cardiomyopathy, Hypertrophic; Colonic Neoplasms; Heart Failure; Leukemia, Lymphocytic, Chronic, B-Cell; Pancreatic Neoplasms; Schizophrenia; Stomach Neoplasms; Tourette Syndrome; Hodgkin Disease	Activation	18508316	human	Activation	7046	hsa-let-7c	TGFBR1	7046	Homo sapiens	qRT-PCR//Luciferase reporter assay//Western blot	Functional MTI	19841744
	7040	TGFB1	mir-27a	breast cancer	Heart Failure; Autistic Disorder; Neoplasms; Stomach Neoplasms	Activation	18508316	human	Activation	3586	hsa-miR-106a	IL10	3586	Homo sapiens	Luciferase reporter assay//qRT-PCR	Functional MTI	19307576
	7040	TGFB1	mir-155	innate immune response; B cells differentiation; expression of TP53INP1; activation of caspases cascade; vascular inflammation and diseases	Breast Neoplasms; Burkitt Lymphoma; Down Syndrome; Hodgkin Disease; Leukemia, B-Cell; Leukemia, Lymphocytic, Chronic, B-Cell; Lung Neoplasms; Lymphoma, Large B-Cell, Diffuse; Muscular Disorders, Atrophic; Neoplasms; Polycythemia Vera; Renal Insufficiency; Burkitt Lymphoma; Myeloproliferative Disorders; Pancreatic Neoplasms; Polycythemia Vera; inoma, Renal Cell; Carcinoma, Renal Cell; Uterine Cerv…	Activation	18794355	human	Activation	6774	hsa-miR-125b	STAT3	6774	Homo sapiens	Microarray	Functional MTI (Weak)	17891175
	6774	STAT3	mir-21	apoptosis; cells anchorage-independent growth; mmune response; cancer cell growth, migration, and invasion; chemosensitivity of tumor cells; self-renewal of mouse ES cells	Brain Neoplasms;Breast Neoplasms;Cholangiocarcinoma;Colonic Neoplasms;Dermatitis, Atopic;Focal Epithelial Hyperplasia;Glioblastoma;Heart Diseases;Heart Failure;Lung Neoplasms;Lymphoma, Large B-Cell, Diffuse;Muscular Disorders, Atrophic;Pancreatic Neoplasms;Polycythemia Vera;Prostatic Neoplasms;Psoriasis;Stomach Neoplasms;Hamartoma Syndrome, Multiple;Ovarian Neoplasms;ACTH-Secreting Pituitary Aden…	activation	17496199	human	activation	7046	hsa-miR-128	TGFBR1	7046	Homo sapiens	Luciferase reporter assay//Western blot	Functional MTI	20054641
	3456	IFNbeta	mir-143	adipocyte differentiation; tumor markers	Breast Neoplasms; Colonic Neoplasms; Colorectal Neoplasms; Hepatitis, Chronic; Lung Neoplasms; Muscular Disorders, Atrophic; Obesity; ACTH-Secreting Pituitary Adenoma; Barrett Esophagus; Urinary Bladder Neoplasms; Uterine Cervical; Neoplasms; Endometriosis; Adrenocortical Carcinoma	Activation	20382746	Human	Activation	3456	hsa-miR-145	IFNB1	3456	Homo sapiens	ELISA//Luciferase reporter assay//qRT-PCR	Functional MTI	20130213
	3458	IFNgamma	mir-143	adipocyte differentiation; tumor markers	Breast Neoplasms; Colonic Neoplasms; Colorectal Neoplasms; Hepatitis, Chronic; Lung Neoplasms; Muscular Disorders, Atrophic; Obesity; ACTH-Secreting Pituitary Adenoma; Barrett Esophagus; Urinary Bladder Neoplasms; Uterine Cervical; Neoplasms; Endometriosis; Adrenocortical Carcinoma	Activation	20382746	Human	Activation	6772	hsa-miR-145	STAT1	6772	Homo sapiens	qRT-PCR//Luciferase reporter assay//Western blot//Microarray	Functional MTI	20098684
	3456	IFNbeta	mir-145	colorectal cancer; targets FLJ21308	Breast Neoplasms; Colonic Neoplasms; Colorectal Neoplasms; Hepatitis, Chronic; Lung Neoplasms; Muscular Disorders, Atrophic; Prostatic Neoplasms; Ovarian Neoplasms; ACTH-Secreting Pituitary Adenoma; Neoplasms; Uterine Cervical Neoplasms; Endometriosis; Carcinoma, Hepatocellular; Adrenocortical Carcinoma; Prostatic Neoplasms	Activation	20382746	Human	Activation	3654	hsa-miR-146a	IRAK1	3654	Homo sapiens	Western blot//Northern blot	Functional MTI	18504431
	3458	IFNgamma	mir-145	colorectal cancer; targets FLJ21308	Breast Neoplasms; Colonic Neoplasms; Colorectal Neoplasms; Hepatitis, Chronic; Lung Neoplasms; Muscular Disorders, Atrophic; Prostatic Neoplasms; Ovarian Neoplasms; ACTH-Secreting Pituitary Adenoma; Neoplasms; Uterine Cervical Neoplasms; Endometriosis; Carcinoma, Hepatocellular; Adrenocortical Carcinoma; Prostatic Neoplasms	Activation	20382746	Human	Activation	3654	hsa-miR-146b-5p	IRAK1	3654	Homo sapiens	Luciferase reporter assay//Microarray//Northern blot//qRT-PCR	Functional MTI	16885212
	7040	TGFB1	mir-146a	innate immune responses	Breast Neoplasms; Leukemia, Lymphocytic, Chronic, B-Cell; Lung Neoplasms; Muscular Disorders, Atrophic; Pancreatic Neoplasms; Prostatic Neoplasms; Psoriasis; Thyroid Neoplasms; Lymphoma, B-Cell; Burkitt Lymphoma; Eczema; Alzheimer Disease; Autistic Disorder; Uterine Cervical Neoplasms; Hepatitis B; Carcinoma, Hepatocellular; Lupus Vulgaris; Osteoarthritis; Ovarian Neoplasms; Diabetes Mellitus, Ty…	Activation	20375304	Human	Activation	3459	hsa-miR-155	IFNGR1	3459	Homo sapiens	Flow//Luciferase reporter assay//Northern blot	Functional MTI	19877012
	50943	FOXP3	mir-155	innate immune response; B cells differentiation; expression of TP53INP1; activation of caspases cascade; vascular inflammation and diseases	Breast Neoplasms; Burkitt Lymphoma; Down Syndrome; Hodgkin Disease; Leukemia, B-Cell; Leukemia, Lymphocytic, Chronic, B-Cell; Lung Neoplasms; Lymphoma, Large B-Cell, Diffuse; Muscular Disorders, Atrophic; Neoplasms; Polycythemia Vera; Renal Insufficiency; Burkitt Lymphoma; Myeloproliferative Disorders; Pancreatic Neoplasms; Polycythemia Vera; inoma, Renal Cell; Carcinoma, Renal Cell; Uterine Cerv…	Activation	20209161	Human	Activation	8651	hsa-miR-155	SOCS1	8651	Homo sapiens	qRT-PCR//Luciferase reporter assay//Western blot	Functional MTI	20354188
	7040	TGFB1	mir-224	NA	Carcinoma, Hepatocellular;Hepatitis, Chronic;Lung Neoplasms;Leukemia, Myeloid, Acute;Carcinoma, Renal	Activation	20118412	Human	Activation	3716	hsa-miR-17	JAK1	3716	Homo sapiens	Luciferase reporter assay//Western blot	Functional MTI	20299512
	7040	TGFB1	mir-181b-1	NA	Breast Neoplasms;Cardiomyopathy, Hypertrophic;Leukemia, Promyelocytic, Acute;Pancreatic Neoplasms;Prostatic Neoplasms;Astrocytoma;Colorectal Neoplasms;Glioma;Head and Neck Neoplasms;Hepatitis B;Medulloblastoma;Leukemia, Lymphocytic, Chronic, B-Cell;Carcinoma;Systemic Inflammatory ;Response Syndrome	Activation	20023698	Human	Activation	8651	hsa-miR-19a	SOCS1	8651	Homo sapiens	Luciferase reporter assay//Western blot	Functional MTI	18728182
	7040	TGFB1	mir-181b-2	NA	Cardiomyopathy, Hypertrophic;Leukemia, Promyelocytic, Acute;Urinary Bladder Neoplasms;Astrocytoma;Glioma;Head and Neck Neoplasms;Hepatitis B;Medulloblastoma;Leukemia, Lymphocytic, Chronic, B-Cell;Carcinoma;Systemic Inflammatory ;Response Syndrome;Breast Neoplasms	Activation	20023698	Human	Activation	8651	hsa-miR-19b	SOCS1	8651	Homo sapiens	Luciferase reporter assay//Western blot	Functional MTI	18728182
	3558	IL2	mir-182	NA	Heart Failure;Hepatitis, Chronic;Adenocarcinoma;Melanoma;Prostatic Neoplasms;Retinal Degeneration;Glioma;Pain;Carcinoma;Breast Neoplasms;Fatty Liver;Leukemia, Biphenotypic, Acute;Lung Neoplasms	Activation	20935646	Human	Activation	7046	hsa-miR-204	TGFBR1	7046	Homo sapiens	Luciferase reporter assay	Non-Functional MTI	20056717
	6775	STAT3	mir-125b	STAT3 binds to the promoter region of miR-125b in vitro and serves as a transactivator.	see HMDD (http://cmbi.bjmu.edu.cn/hmdd)	Activation	22093834	human	Activation	6774	hsa-miR-20b	STAT3	6774	Homo sapiens	qRT-PCR//ELISA//ChIP//Western blot	Functional MTI	20232316
	6775	STAT3	mir-135b	The expression of miR-135b and its host gene LEMD1 through activation of signal transducer and activator of transcription (STAT) 3.	see HMDD (http://cmbi.bjmu.edu.cn/hmdd)	Activation	22042699	human	Activation	6776	hsa-miR-222	STAT5A	6776	Homo sapiens	qRT-PCR//Luciferase reporter assay//Western blot	Functional MTI	20489169
	50943	FOXP3	mir-7	FOXP3 also induces two miRs, miR-7 and miR-155.	see HMDD (http://cmbi.bjmu.edu.cn/hmdd)	Activation	21743493	human	Activation	3570	hsa-miR-23a	IL6R	3570	Homo sapiens	GFP reporter assay//Microarray//qRT-PCR//Western blot	Functional MTI	20698883
	50943	FOXP3	mir-155	FOXP3 also induces two miRs, miR-7 and miR-155.	see HMDD (http://cmbi.bjmu.edu.cn/hmdd)	Activation	21743493	human	Activation	7040	hsa-miR-24	TGFB1	7040	Homo sapiens	Luciferase reporter assay//Microarray//qRT-PCR//Western blot	Functional MTI	20945401
	7040	TGFB1	mir-143	Both TGF-beta and BMP4 activate transcription of the miR-143/145 gene cluster through the CArG box.	see HMDD (http://cmbi.bjmu.edu.cn/hmdd)	Activation	21673106	human	Activation	3456	hsa-miR-26a	IFNB1	3456	Homo sapiens	ELISA//Luciferase reporter assay//qRT-PCR	Functional MTI	20130213
	3569	IL6	mir-519c	NA	Neoplasms	Regulation	20233879	Human	Regulation	50943	hsa-miR-31	FOXP3	50943	Homo sapiens	qRT-PCR//Luciferase reporter assay//Western blot	Functional MTI	19408243
	7040	TGFB1	mir-24	skeletal muscle differentiation; erythropoiesis; cell growth	Cardiomyopathy, Hypertrophic; Colonic Neoplasms; Heart Failure; Leukemia, Lymphocytic, Chronic, B-Cell; Pancreatic Neoplasms; Schizophrenia; Stomach Neoplasms; Tourette Syndrome; Hodgkin Disease	Regulation	20019669	Human	Regulation	3606	hsa-miR-346	IL18	3606	Homo sapiens	qRT-PCR//Luciferase reporter assay//Western blot//Northern blot	Non-Functional MTI	19342689
	6774	STAT3	mir-21	apoptosis; cells anchorage-independent growth; mmune response; cancer cell growth, migration, and invasion; chemosensitivity of tumor cells; self-renewal of mouse ES cells	Brain Neoplasms; Breast Neoplasms; Cholangiocarcinoma; Colonic Neoplasms; Dermatitis, Atopic; Focal Epithelial Hyperplasia; Glioblastoma; Heart Diseases; Heart Failure; Lung Neoplasms; Lymphoma, Large B-Cell, Diffuse; Muscular Disorders, Atrophic; Pancreatic Neoplasms; Polycythemia Vera; Prostatic Neoplasms; Psoriasis; Stomach Neoplasms; Hamartoma Syndrome, Multiple ; Ovarian Neoplasms; Carcinoma…	Regulation	20546595	Human	Regulation	3456	hsa-miR-34a	IFNB1	3456	Homo sapiens	ELISA//Luciferase reporter assay//qRT-PCR	Functional MTI	20130213
	7040	TGFB1	mir-24	skeletal muscle differentiation; erythropoiesis; cell growth	Cardiomyopathy, Hypertrophic; Colonic Neoplasms; Heart Failure; Leukemia, Lymphocytic, Chronic, B-Cell; Pancreatic Neoplasms; Schizophrenia; Stomach Neoplasms; Tourette Syndrome; Hodgkin Disease	Repression	18353861	human	Repression
	7040	TGFB1	mir-141	epithelial to mesenchymal transition	Cholangiocarcinoma; Colonic Neoplasms; Thyroid Neoplasms; Breast Neoplasms; Ovarian Neoplasms; ACTH-Secreting Pituitary Adenoma; Neoplasms; Carcinoma, Renal Cell; Endometriosis; Stomach Neoplasms	Repression	18698484	human	Repression
	7040	TGFB1	mir-200a	epithelial to mesenchymal transition	Carcinoma, Hepatocellular; Thyroid Neoplasms; Neoplasms; Breast Neoplasms; Ovarian Neoplasms; Melanoma; Adenocarcinoma; Endometriosis; Hepatitis B	Repression	18698484	human	Repression
	7040	TGFB1	mir-200b	post-transcriptional repression of ZFHX1B	Cholangiocarcinoma; Colonic Neoplasms; Thyroid Neoplasms; Neoplasms; Breast Neoplasms; Ovarian Neoplasms; Breast Neoplasms; Melanoma; Neoplasms; Carcinoma, Renal Cell; Endometriosis; Hepatitis B; Carcinoma, Hepatocellular; Pancreatic Neoplasms; Adrenocortical Carcinoma	Repression	18698484	human	Repression
	7040	TGFB1	mir-200c	expression of E-cadherin; expression of transcription factor 8	Heart Failure; Neoplasms; Breast Neoplasms; Carcinoma, Renal Cell; Adenocarcinoma; Hepatitis B; Lupus Vulgaris; Adrenocortical Carcinoma	Repression	18698484	human	Repression
	7040	TGFB1	mir-205	epithelial to mesenchymal transition; targeting ZEB1 and SIP1	Heart Failure; Lung Neoplasms; Breast Neoplasms; Urinary Bladder Neoplasms; Adenocarcinoma; Head and Neck Neoplasms; Prostatic Neoplasms; Carcinoma, Non-Small-Cell Lung	Repression	18698484	human	Repression
	7040	TGFB1	mir-429	NA	Heart Failure; Breast Neoplasms; Ovarian Neoplasms; Breast Neoplasms; Melanoma; Neoplasms; Carcinoma, Renal Cell; Adenocarcinoma	Repression	18698484	human	Repression
	7040	TGFB1	let-7d	granulopoiesis; bone regeneration; HMGA2 and cell proliferation	Breast Neoplasms; Colonic Neoplasms; Melanoma; Heart Failure; Lung Neoplasms; Neoplasms; Digestive System Neoplasms; Head and Neck Neoplasms; Pancreatic Neoplasms; Pituitary Neoplasms; Neoplasms; Adrenocortical Carcinoma; Lymphoma, Primary Effusion	Repression	20395557	Human	Repression
	3565	IL-4	mir-29a	lung cancer; Tcl1 expression; Mcl-1 protein expression and apoptosis	Acquired Immunodeficiency Syndrome; Heart Failure; Leukemia, Lymphocytic, Chronic, B-Cell; Lung Neoplasms; Neoplasms; Schizophrenia; Lymphoma, B-Cell; ; Alzheimer Disease; Precursor Cell Lymphoblastic Leukemia-Lymphoma; Acquired Immunodeficiency Syndrome; Breast Neoplasms; Ovarian Neoplasms; Rhabdomyosarcoma	Repression	20201077	Human	Repression
	7040	TGFB1	mir-29a	lung cancer; Tcl1 expression; Mcl-1 protein expression and apoptosis	Acquired Immunodeficiency Syndrome; Heart Failure; Leukemia, Lymphocytic, Chronic, B-Cell; Lung Neoplasms; Neoplasms; Schizophrenia; Lymphoma, B-Cell; ; Alzheimer Disease; Precursor Cell Lymphoblastic Leukemia-Lymphoma; Acquired Immunodeficiency Syndrome; Breast Neoplasms; Ovarian Neoplasms; Rhabdomyosarcoma	Repression	20201077	Human	Repression
	3569	IL6	mir-148a	NA	Asthma;Heart Failure;Muscular Disorders, Atrophic;Stomach Neoplasms;Adrenocortical Carcinoma;Leukemia, Lymphocytic, Chronic, B-Cell;Hepatoblastoma	Repression	20146264	Human	Repression
	3569	IL6	mir-152	NA	Asthma;Adenocarcinoma	Repression	20146264	Human	Repression
	3569	IL6	mir-301a	NA	Salivary Gland Neoplasms;Adrenocortical Carcinoma	Repression	20146264	Human	Repression
	3569	IL6	mir-301b	NA	Salivary Gland Neoplasms;Adrenocortical Carcinoma	Repression	20146264	Human	Repression
	7040	TGFB1	mir-192	TGF-b1 down-regulates miR-192 and miR-194, co-transcribed in the shared precursor pri-miR-192/194. Luciferase reporter analysis showed constitutive promoter activity within nucleotides +21 to -223.	see HMDD (http://cmbi.bjmu.edu.cn/hmdd)	Repression	22264233	human	Repression
	7040	TGFB1	mir-194	TGF-b1 down-regulates miR-192 and miR-194, co-transcribed in the shared precursor pri-miR-192/194. Luciferase reporter analysis showed constitutive promoter activity within nucleotides +21 to -223.	see HMDD (http://cmbi.bjmu.edu.cn/hmdd)	Repression	22264233	human	Repression
	6775	STAT3	mir-21	STAT3 suppresses expression of miR-21	see HMDD (http://cmbi.bjmu.edu.cn/hmdd)	Repression	21715655	human	Repression
	2625	GATA3	mir-200a	Jagged2 was found to promote metastasis by increasing the expression of GATA-binding (Gata) factors, which suppressed expression of the microRNA-200 (miR-200) family of microRNAs that target the transcriptional repressors that drive EMT and thereby induced EMT.	see HMDD (http://cmbi.bjmu.edu.cn/hmdd)	Repression	21403400	human	Repression
	2625	GATA3	mir-200b	Jagged2 was found to promote metastasis by increasing the expression of GATA-binding (Gata) factors, which suppressed expression of the microRNA-200 (miR-200) family of microRNAs that target the transcriptional repressors that drive EMT and thereby induced EMT.	see HMDD (http://cmbi.bjmu.edu.cn/hmdd)	Repression	21403400	human	Repression
	2625	GATA3	mir-200c	Jagged2 was found to promote metastasis by increasing the expression of GATA-binding (Gata) factors, which suppressed expression of the microRNA-200 (miR-200) family of microRNAs that target the transcriptional repressors that drive EMT and thereby induced EMT.	see HMDD (http://cmbi.bjmu.edu.cn/hmdd)	Repression	21403400	human	Repression
	6774	STAT3	mir-21	apoptosis; cells anchorage-independent growth; mmune response; cancer cell growth, migration, and invasion; chemosensitivity of tumor cells; self-renewal of mouse ES cells	Brain Neoplasms; Breast Neoplasms; Cholangiocarcinoma; Colonic Neoplasms; Dermatitis, Atopic; Focal Epithelial Hyperplasia; Glioblastoma; Heart Diseases; Heart Failure; Lung Neoplasms; Lymphoma, Large B-Cell, Diffuse; Muscular Disorders, Atrophic; Pancreatic Neoplasms; Polycythemia Vera; Prostatic Neoplasms; Psoriasis; Stomach Neoplasms; Hamartoma Syndrome, Multiple ; Ovarian Neoplasms; Carcinoma…	Up-Regulation	20797623	Human	Up-Regulation
	6774	STAT3	mir-181b-1	NA	Breast Neoplasms;Cardiomyopathy, Hypertrophic;Leukemia, Promyelocytic, Acute;Pancreatic Neoplasms;Prostatic Neoplasms;Astrocytoma;Colorectal Neoplasms;Glioma;Head and Neck Neoplasms;Hepatitis B;Medulloblastoma;Leukemia, Lymphocytic, Chronic, B-Cell;Carcinoma;Systemic Inflammatory ;Response Syndrome	Up-Regulation	20797623	Human	Up-Regulation

## Sheet: EMT_NETWORK
SNAI1	-|	MIR203			ENTREZ ID
MIR203	-|	SNAI1		SNAI1	6615
ZEB2	-|	MIR203		ZEB2	9839
MIR203	-|	ZEB2		ZEB1	6935
ZEB1	-|	MIR203		CDH1	999
SNAI1	->	ZEB1
SNAI1	->	ZEB2
ZEB2	-|	MIR200
MIR200	-|	ZEB2
ZEB1	-|	MIR200
MIR200	-|	ZEB1
SNAI1	-|	MIR200
SNAI1	-|	CDH1
ZEB1	-|	CDH1
ZEB2	-|	CDH1
MIR34	-|	SNAI1
SNAI1	-|	MIR34

## Sheet: EMT_ATTRACTORS
	Epithelial	Mesenchymal
CDH1	1	0
MIR200	1	0
MIR203	1	0
MIR34	1	0
SNAI1	0	1
ZEB1	0	1
ZEB2	0	1

## Sheet: HL60_NETWORK
			Type	Sentence	MedLine Reference						ENTREZ ID
CASP1	->	IL1B	Expression	Several of the more potent ICE inhibitors were also shown to inhibit IL-1beta production in a whole cell assay (IC(50) < 500 nM)., Murine caspase-11, together with caspase-1, is essential for the production of IL-1beta in response to lipopolysaccharide ., In contrast, we now report that caspase-1-mediated IL-1beta expression in response to Bacillus anthracis spores is required for anti-Bacillus a…	16782334:3, 12198138:0, 18493980:1, 10358182:8, 14599623:8, 9121587:6, 8541550:7, 20401456:5, 17725714:1, 17008311:6 <more data available...>					CASP1	834
CCL2	->	CCL3	Expression	Lung chemokine expression of MIP-1alpha/beta, MIP-2, and eotaxin was increased at days 7 and 14 with a trend towards increased MCP-1 expression at day 14., Moreover, MCP-1 deficiency was associated with a dramatic reduction in the accumulation of macrophages and NK cells, as well as decreased production of MIP-1alpha and IFN-gamma in liver., Inhibition of Syk kinase and/or PI-3 kinase did not sig…	15126102:7, 15661915:7, 19175917:5, 9200469:6, 8568122:0, 17258864:8, 9514408:1186					CCL2	6347
CCL2	->	IL8	Expression	In summary, we demonstrated that MCP-1 and M-CSF, critical for monocyte recruitment, activation and differentiation, differentially regulate IL-8 expression and may play an important role in monocyte/macrophage-mediated tumor angiogenesis., Moreover, MCP-1 has been shown to stimulate IL-8 and IL-6 production in professional APCs (44, 45, 46, 47, 48)., CCL2, CCL5, and CXCL12 enhanced IL-6 and IL-8…	12494891:7, 17548648:1283, 11673556:1135, 17046994:1199, 17379849:1254, 12117737:1164					CCL3	6348
CCL3	->	CCL2	Expression	After a standardized fat load (50kg/m(2)), of monohydroxy fatty acids were reduced by 31.0% (p<0.0001), MCP-1/CCL2 was reduced by 5.2% (p=0.002), MIP-1alpha/CCL3 by 3.9% (p=0.007), and IL-1beta by 3.4% (p=0.02)., Up-regulation of RANTES/CCL5, IP-10/CCL3 and CCR2 was associated with leucocyte migration to the brain and increased expression of MCP-1/CCL2, IP-10/CCL3 and CCR5 with leucocyte migratio…	18242616:3, 18665903:8, 11154399:6, 12444156:1092, 12753088:1334, 15100369:1155, 11358512:1296					CD55	1604
CEBPD	->	CCL2	Expression	The overexpression of C/EBP-beta and C/EBP-delta but not C/EBP-alpha caused 6- to 8-fold induction of MCP-1 promoter activity., CEBPD directly stimulates MCP1 transcription via interaction with CCAAT promoter elements, whereas zinc finger protein 36 inhibits production of TNF-a (TNFA), presumably by macrophages., As shown in Fig. 4, B and C, transfection of 20 ng/well but not 500 ng/well of CHOP …	12145301:5, 18353886:1285, 15829559:1194, 12843263:1279, 12145301:28					CEBPD	1052
CR1	->	CCL2	Expression	As shown in Figure 2A, Soluble complement receptor-1 abolished human serum-induced up-regulation of MCP-1, IL-8, and RANTES genes.	9780217:1127					CR1	1378
CR1	->	IL8	Expression	As shown in Figure 2A, Soluble complement receptor-1 abolished human serum-induced up-regulation of MCP-1, IL-8, and RANTES genes.	9780217:1127					CXCR4	7852
CXCR4	->	IL8	Expression	In conclusion, Laminar shear stress-dependent CXCR4 down-regulation may contribute to atheroprotection by favoring the integrity of the endothelial barrier and by inhibiting MCP-1 and IL-8 expression., Interleukin-8 is physiologically regulated by the CXCL12/CXCR4 axis and the nuclear factor-kappaB and JNK/activating protein-1 pathways are required for interleukin-8 expression in T-cell acute lym…	15705741:12, 18322253:12, 17415525:100, 12354279:1236, 14684377:1063, 10479649:1212, 12824191:182					FCGR2B	2213
IL1B	->	CCL3	Expression	MIP-1alpha production was only marginally enhanced by IL-1beta., Both LPS (1 micrograms/ml) and IL-1 beta (10 ng/ml) induced the expression of MIP-1 alpha mRNA and the release of MIP-1 alpha protein from these cells., We found that incubation of decidual cells with IL-1 beta, TNF alpha, and IL-4 resulted in significant concentration-dependent increases in MIP-1 alpha production., Combinations of …	10352357:11, 7594602:3, 8579760:6, 8675682:5, 9735926:5, 7485516:9, 17668983:1, 8862438:5, 12603824:1139, 9570566:165 <more data available...>					IL1B	3553
IL1B	->	CD55	Expression	A low basal expression of CD55 was strongly enhanced by IFN-gamma, IL-1 beta and TNF-alpha., The expression and function of DAF were enhanced by tumour necrosis factor alpha (TNF alpha) and interleukin-1 beta (IL-1 beta)., In contrast, the level of DAF was altered during endothelial cells activation: LPS or IL-1 beta treatment resulted in a slight increase of DAF expression; the most up-regulator…	19446335:5, 8640847:5, 7688580:5, 12654791:3, 9541601:7					IL8	3576
IL1B	->	CEBPD	Expression	PPARgamma activators also suppressed interleukin-1beta-induced C/EBPdelta expression., In contrast, both NaBu and Trichostatin A attenuated the interleukin-1beta-dependent induction of the acute phase protein gene haptoglobin, as well as C/EBPbeta and C/EBPdelta transcription factors mRNAs., effect of inhibitors on PAI-1 and C/EBPd protein levels induced by IL-1ß., IL-1ß might not only increase t…	11278956:6, 11027530:3, 16914534:1250, 11082190:1284, 12072388:1265, 12215492:1121, 16106045:1297, 9915775:1157, 11278956:27, 12072435:141 <more data available...>					IRF1	3659
IL1B	->	CXCR4	Expression	CXCR4 protein expression was also enhanced upon treatment with TNF-alpha and IL-1beta (2- to 3-fold)., IL-1beta, tumor necrosis factor-alpha, and lipopolysaccharide produced a time course-dependent biphasic effect on CXCR4 transcription., For example, they were seen to up-regulate the cell surface receptors, CXCR4 and GLUT1, and the potent, tumor-promoting cytokines, vascular endothelial growth f…	11160334:6, 9461627:8, 19454749:3, 12444153:1213, 18805969:1232, 11160334:183, 11160334:49, 9461627:34, 11160334:87, 11160334:299 <more data available...>					ITGAM	3684
IL1B	->	FCGR2B	Expression	Activation by tumor necrosis factor-a/interleukin-1ß induced substantial Fc?RII expression in proliferating mesangial cells., Surface expression of Fc?RII on mouse mesangial cells is differently regulated by TNFa/IL1-ß (A) and IFN-? (B).	11983693:32, 11983693:199					NCF1	653361
IL1B	->	IL8	Expression	CpC (a control oligodeoxynucleotides) had no effect on interleukin-1beta-induced IL-8 levels., There was no difference in IL-1beta-induced IL-8 production in children compared with adults., The combination of H. pylori and IL-1beta additively stimulated IL-8 production., KdPT potently suppressed IL-1beta-induced IL-6 and IL-8 expression., IL-1beta stimulated IL-6, IL-8, and MCP-1 mRNA expression …	16740161:11, 15103492:11, 11377390:9, 20610647:3, 16354624:8, 12126643:3, 14676436:7, 19086277:10, 18758357:10, 9349985:6 <more data available...>					NCF2	4688
IL1B	->	IRF1	Expression	It has been previously reported that nicotinamide prevents IL-1beta-induced IRF-1 expression in rat pancreatic islets., We now report that levels of IFN regulatory factor-1 and pIgR mRNA are coordinately regulated in HT-29 cells by TNF-alpha, IFN-gamma, and IL-1beta., We found that IL-1beta regulated IFN regulatory factor 1 gene expression through stimulation of p38 mitogen-activated protein kina…	9202213:8, 9973374:3, 16140971:7, 18331586:1254					NFKBIA	4792
IL1B	->	NFKBIA	Expression	IL-1beta increased IkappaB-alpha expression (p < 0.001) at 60 min and either induced iNOS (p < 0.001) and IL-1beta (p < 0.01) or inhibited IL-4 (p < 0.05) expression at 360 min., These results indicate that Nur77 negatively regulates the TNF-alpha- and interleukin-1beta-induced vascular endothelial cell activation by transcriptionally upregulation of IkappaBalpha expression., We have further iden…	19669392:6, 19213954:6, 17141217:6, 16987239:1212, 17947700:1291, 9812920:1100, 16772530:1115, 10218970:1148, 19369446:1269, 16822942:1165 <more data available...>					S100A8	6279
IL1B	->	S100A8	Expression	FGF-2-responsive elements were distinct from the IL-1beta-responsive elements in the S100A8 gene promoter., P-LPS, TNF-alpha, and IL-1beta induced MRP8/14 mRNAs and calprotectin production in monocytes., S100A8 and S100A9 are not constitutively expressed by macrophages and endothelial cells; however, S100A8 expression can be stimulated with LPS, IFN-gamma, IL-1beta, and TNF-alpha in murine macrop…	15943814:10, 15857079:10, 12928412:1051, 19364880:134					S100A9	6280
IL1B	->	S100A9	Expression	IL-1ß induces chondrocyte expression of RAGE (6) and release of at least two calgranulins (S100A11 and S100A9) (8, 25)., Although IL-1ß has been shown to induce S100A8/9 production in human monocytes in vitro (22), engagement of TLR-4 by S100A8 stimulated the production of IL-1ß (23). [Figure 4.] View larger version: In this window.	19342682:221, 19364880:134					SERPINA1	5265
IL1B	->	SERPINA1	Expression	Costimulation with IL-1 beta resulted in a decrease in Alpha-1 proteinase inhibitor production from oncostatin M-stimulated A549 cells., IL-1beta and IL-6 induced alpha1-acid glycoprotein and alpha1-antitrypsin gene expression and protein production, respectively, which was down-regulated by growth hormone treatment., In addition to the effect on corneal alpha1-proteinase inhibitor, IL-1beta also…	9198001:7, 12688541:8, 9622589:9, 11891856:7, 15795238:1227
IL8	->	CR1	Expression	NAP-1/IL-8 enhanced complement receptor type 1 expression at concentrations between 10(-10) and 10(-8) M., We investigated the expression and the N-formyl-methionyl-phenylalanine - and interleukin-8 (IL-8)-induced mobilisation of the complement regulatory proteins CR1 (CD35), decay-accelerating factor (CD55) and CD59 on neutrophils in neonates and adults.	2405845:1, 9313830:0
IL8	->	CXCR4	Expression	For example, they were seen to up-regulate the cell surface receptors, CXCR4 and GLUT1, and the potent, tumor-promoting cytokines, vascular endothelial growth factor A, interleukin -1beta and IL-8, adrenomedullin, CXCR4, and angiopoietin-2., Thus, nuclear factor-?B may regulate the expression and function of CXCR4, which may, in part, be activated via up-regulation of the expression of IL-8, uPA,…	19454749:3, 17121921:1076, 18541723:1262
IRF1	->	CASP1	Expression	In conclusion, IRF-1 regulates IL-18 production and activity mostly by modulating expression of caspase-1 and IL-18BP., Interestingly, the expression of interleukin-converting enzyme (ICE, or caspase-1) was increased by the treatment in a kinetically consistent manner to the induction of IRF-1., Ectopic overexpression of IRF-1 results in the activation of the endogenous gene for ICE and enhances …	11180100:8, 11948692:8, 7637809:5, 9931097:8, 11059759:1269, 12032777:1091, 14668793:1270, 12794166:1335, 9564881:1173, 11418690:1348 <more data available...>
NFKBIA	->	NCF1	Expression	Interestingly, AICAR suppressed the expression of p47phox and p67phox in human umbilical vein endothelial cells transfected with control but not I?Ba siRNA (Figure 4B), implying that I?Ba is required for p47phox and p67phox expression by AICAR. [Figure 4] View larger version (25K): [in this window] [in a new window] .	20167927:172
NFKBIA	->	NCF2	Expression	Interestingly, AICAR suppressed the expression of p47phox and p67phox in human umbilical vein endothelial cells transfected with control but not I?Ba siRNA (Figure 4B), implying that I?Ba is required for p47phox and p67phox expression by AICAR. [Figure 4] View larger version (25K): [in this window] [in a new window] .	20167927:172
S100A8	->	IL8	Expression	Moreover, S100A8/A9 induces IL-8 production by these cells, suggesting a mechanism for amplification of neutrophilic inflammation (71)., Together, our data indicate that (i) the CagA protein of the group A H. pylori strains is involved in IL-8 induction, and (ii) genetic exchange of cagA genes with different IL-8-inducing capabilities among the clinical H. pylori strains could convert low IL-8 in…	19201880:357, 15972330:120
S100A8	->	ITGAM	Expression	Released MRP8/14 may serve a function by enhancing CD11b expression and/or affinity in human monocytes and by participating in the transendothelial migration mechanism., We examined the ability of a synthetic CP-10 hinge region peptide CP-10(42-55) and rCP-10 to act as chemotactic agents and induce expression of the adhesion molecule Mac-1 (CD 11b/CD 18) in vivo., Figure 5A shows that the presenc…	11058579:6, 8120396:1, 15277376:1173, 15843588:260
S100A9	->	IL8	Expression	Both the MRP-8/14 heterodimer and monomeric MRP-14 stimulated IL-8 production in normal human bronchial epithelial cells (Figure 6E).	12748056:1191
MIR-146A	-|	CXCR4
MIR-146A	-|	IL8

## Sheet: HL60_ATTRACTORS
	HL60	Neutrophils
CASP1	0	1	0
CCL2	0	1	1
CCL3	0	1	1
CD55	0	1	0
CEBPD	0	1	0
CR1	0	1	1
CXCR4	0	1	1
FCGR2B	0	1	0
IL1B	0	1	0
IL8	0	1	1
IRF1	0	1	0
ITGAM	0	1	0
MIR-146A	0	0	0
NCF1	0	1	0
NCF2	0	1	0
NFKBIA	0	1	0
S100A8	0	1	0
S100A9	0	1	0
SERPINA1	0	1	0

## Sheet: HL60_miRNA
			TARGETS												REGULATORS
	6347	MIRT004284	hsa-miR-124	Homo sapiens	CCL2	6347	Homo sapiens	Luciferase reporter assay	Functional MTI	19404929	3553	IL1B	3553	Y	mir-9	Y	human breast cancer; ovarian cancer; ; midbrain-hindbrain boundary	Breast Neoplasms; Lung Neoplasms; Schizophrenia; Ovarian Neoplasms; Melanoma; Brain Neoplasms; ; Hodgkin DiseaseMedulloblastoma; Waldenstrom Macroglobulinemia	Activation	19289835	human
	7852	MIRT000006	hsa-miR-146a	Homo sapiens	CXCR4	7852	Homo sapiens	qRT-PCR//Luciferase reporter assay//Western blot	Functional MTI	18568019	3553	IL1B	3553	Y	mir-146a	Y	innate immune responses	Breast Neoplasms; Leukemia, Lymphocytic, Chronic, B-Cell; Lung Neoplasms; Muscular Disorders, Atrophic; Pancreatic Neoplasms; Prostatic Neoplasms; Psoriasis; Thyroid Neoplasms; Lymphoma, B-Cell; Burkitt Lymphoma; Eczema; Alzheimer Disease; Autistic Disorder; Uterine Cervical Neoplasms; Hepatitis B; Carcinoma, Hepatocellular; Lupus Vulgaris; Osteoarthritis; Ovarian Neoplasms; Diabetes Mellitus, Ty…	Activation	19333945	human
	3576	MIRT004409	hsa-miR-146a	Homo sapiens	IL8	3576	Homo sapiens	Western blot//Northern blot	Functional MTI	18504431	3659	IRF1	3659	n/a	mir-155	n/a	Ad-IRF3 suppressed the expression of microRNA-155 and its star-form partner miR-155*	see HMDD (http://cmbi.bjmu.edu.cn/hmdd)	Repression	22170100	human
	6280	MIRT000220	hsa-miR-196a	Homo sapiens	S100A9	6280	Homo sapiens	Luciferase reporter assay//qRT-PCR	Functional MTI	19342367
	3553	MIRT005830	hsa-miR-204	Homo sapiens	IL1B	3553	Homo sapiens	Microarray	Functional MTI (Weak)	21282569
	3576	MIRT005832	hsa-miR-204	Homo sapiens	IL8	3576	Homo sapiens	ELISA//Microarray	Functional MTI (Weak)	21282569
	3553	MIRT005951	hsa-miR-21	Homo sapiens	IL1B	3553	Homo sapiens	Luciferase reporter assay//Microarray//qRT-PCR	Functional MTI	21131358
	7852	MIRT000635	hsa-miR-224	Homo sapiens	CXCR4	7852	Homo sapiens	Luciferase reporter assay//qRT-PCR//Western blot	Functional MTI	20023705
	4792	MIRT003202	kshv-miR-K12-1	Kaposi sarcoma-associated herpesvirus	NFKBIA	4792	Homo sapiens	Luciferase reporter assay//Western blot	Functional MTI	20081837

## Sheet: iHEP_NETWORK
			Type	Sentence	MedLine Reference					ENTREZ ID
AGT	->	CYP11A1	Expression	Digoxin or ouabain suppressed the basal and Ang II-stimulated protein expression of steroidogenic acute regulatory (StAR) protein and P450scc., angiotensin II (10(-7) mol/L) induced a 3-fold stimulation of P-450SCC and over a 2-fold increase in P-450(11) beta protein expression., ANGII caused an increase of StAR and Cyp11a1 expression similar to that observed after sham injection while Cyp11b2 up…	15887230:4, 1457080:2, 19221003:4, 7895901:4, 8175981:7, 10579324:1051, 2294118:100, 18308844:1147				AGT	11606
AGT	->	F2	Expression	We have previously shown that angiotensin II (Ang II)-induced and thrombin-induced mitogenesis in vascular smooth muscle cells is dependent on autocrine IGF-I., Angiotensin II caused mild activation of the coagulation cascade with increases in plasma levels of thrombin-antithrombin complex and prothrombin fragment F1 + 2., These results suggest that long-term inhibition of endothelial nitric oxid…	10669632:2, 10691100:4, 11893585:8, 10079099:1152, 9564040:1233, 18678787:1115				APOA1	11806
AGT	->	FASN	Expression	Administration of angiotensin II upregulated the mRNA expression of sterol regulatory element-binding protein-1c and fatty acid synthase, but downregulated that of uncoupling protein 2 and 3, in a manner dependent on the angiotensin AT(1) receptor., Treatment of angiotensin II-infused animals with an iron chelator, deferoxamine, attenuated the angiotensin II-induced increases in renal expression …	19109942:6, 16203876:5, 11463364:1117, 15113941:1064, 16373953:1094, 15113738:1152				APOB	238055
AGT	->	LDLR	Expression	In contrast, low density lipoprotein receptors were only minimally affected by angiotensin II treatment., We also found that Ang II infusion increased the renal expression of LDL receptor., Angiotensin II-induced upregulation of mRNA expression of FAS and LDL-R were also suppressed by losartan, but not by hydralazine (Figure 4h and i)., Regulation of SR-BI and LDLR by Ang II has been previously s…	11564720:10, 16203876:1167, 17043664:1114, 17478552:1200, 18618022:1193				APOC3	11814
AGT	->	UCP2	Expression	Administration of angiotensin II upregulated the mRNA expression of sterol regulatory element-binding protein-1c and fatty acid synthase, but downregulated that of uncoupling protein 2 and 3, in a manner dependent on the angiotensin AT(1) receptor., Losartan pretreatment offers protective effect against AngII-induced impairment of the GSIS of beta cells possibly by antagonizing the effects of Ang…	19109942:6, 20118013:6, 20814019:5, 19762685:1183				APOE	11816
APOA1	->	APOE	Expression	At the same time the apolipoprotein E content increased at the expense of apolipoprotein A-I., The addition of apoA-I to the cell media increased apoE secretion from the cells, in a concentration dependent fashion, without affecting cellular apoE levels., In liver of nephrotic rats, high levels of apo A-1 mRNA together with low levels of apo E mRNA caused an increase in the ratio of apo A-1/apo E…	6712971:2, 20534134:2, 8413767:5, 9861782:8, 12773300:1227, 10488084:1283, 15066991:1187, 16207713:1347, 12951361:1063, 17303773:1131				CYP11A1	13070
APOA1	->	LDLR	Expression	The results suggest that the ApoA-1:PC can enhance the expression of LDL receptors indirectly by stimulating cholesterol efflux from the cells., The persistent hypercatabolism of apoAI with atorvastatin could either be a direct consequence of hepatic insulin resistance (11,35,36) or increased uptake of apoE-containing HDL particles due to upregulation of LDL receptors (3).	2151255:5, 12606523:1243				CYP19A1	13075
APOB	->	FASN	Expression	In another study, an Apo B antisense oligonucleotide administered twice weekly for 6 weeks doubled the mean hepatic triglycerides content (albeit not significantly) and decreased hepatic fatty acid synthase protein expression (Crooke et al., 2005[Go]).	17277197:1345				CYP1A1	13076
APOC3	->	APOA1	Expression	The apoCIII enhancer, a common regulatory element, regulates the tissue-specific expression of apoAI, apoCIII, and apoAIV but not apoAV., The mutation in the three HNF-4 binding sites of the apoA-I promoter/apoCIII enhancer nearly abolished the expression of apoA-I and the reporter chloramphenicol acetyltransferase gene in all tissues., The hormone response elements of the proximal apoA-I promote…	18678879:1, 15109267:5, 10893424:7, 15649902:3, 9012660:6, 9988739:2, 12747582:2, 16051671:1237, 16338932:1079, 8613278:1327 <more data available...>				CYP1B1	13078
APOC3	->	APOB	Expression	The distal apoC-III regulatory elements can also enhance 4- to 8-fold the strength of the heterologous apoB promoter in HepG2 and CaCo-2 cells., Sundaram et al. (21) demonstrated that overexpression and hence oversecretion of apoC-III stimulated apoB synthesis, VLDL assembly, and secretion in McARH7777 cells., A series of in vitro and in vivo studies have pointed out that the distal apoC-III regu…	9012660:2, 18509206:1199, 8613278:1066				CYP27A1	104086
APOE	->	APOB	Expression	The apolipoprotein E structural locus has been shown to influence concentrations of total cholesterol, apo B, and low density lipoprotein cholesterol in population studies., Several apoE and LPL gene variants affecting coronary artery disease risk, plasma triglycerides or apoB concentrations have an allelic frequency of >5% in the general population., This study demonstrates that hepatic apoE exp…	2344296:0, 17848837:2, 11013310:7, 8696954:11, 12551940:1199, 15755832:1114, 12518038:1043, 11714857:1228, 11024044:1228, 19667110:1123 <more data available...>				CYP2E1	13106
APOE	->	CYP11A1	Expression	The mechanism through which steroid production is increased in the apoe-/- adrenal gland may reflect the failure of apoE to dampen responsiveness through the protein kinase A pathway and suppress expression of the mRNA for the cholesterol side chain cleavage enzyme.	12401891:1197				CYP46A1	13116
CYP11A1	->	CYP1B1	Expression	CYP1B1 mRNA was elevated by a 2-day adrenocorticotropic hormone treatment but much less than CYP11A1 (cytochrome P450 side chain cleavage) mRNA (2-fold versus 4-fold).	7744798:8				CYP7A1	13122
CYP19A1	-|	CYP7A1	Expression	Furthermore, the level of transcripts for Cyp7a increased upon cholesterol feeding in the Wild-type males, but was not affected by the estrogenic state of the animals, again in contrast to the females where the level of Cyp7a was dramatically decreased in the ArKO livers compared with those in Wild-type mice.	12933663:1250				F2	14061
CYP1A1	->	CYP1B1	Expression	These results show that Cyp1b1 mRNA expression is less inducible by TCDD than Cyp1a1., Expression of ERalpha wildtype increased dioxin-induced CYP1A1 and CYP1B1-regulated reporter activity, and CYP1A1 and CYP1B1 mRNA levels., In contrast to Cyp1a1, 3M4NF induced a marked expression of other AhR-regulated genes, such as Cyp1b1 and Nqo1, as well as transcriptional repression of Cdh13 gene, confirmi…	8783816:6, 19460354:3, 17324381:5, 16484233:1235, 19047483:1339, 17511620:1185, 12376470:1146, 15142886:1139, 11577022:1073				FASN	14104
CYP1B1	->	CYP1A1	Expression	Expression of ERalpha wildtype increased dioxin-induced CYP1A1 and CYP1B1-regulated reporter activity, and CYP1A1 and CYP1B1 mRNA levels., The low expression of AhRR, CYP1a1, and CYP1b1 prevented detailed comparisons, but expression of Cyp1a1 tended to be more common among those with a family history of cancer (12.5% versus 6%; Table 2)., Addition of 1 nM E2 to the medium resulted in significantl…	19460354:3, 19690180:1154, 12970067:1173, 17511620:1185, 12376470:1146, 15297627:1319, 15142886:1139, 15833926:1081, 11577022:1073				FOXA2	15376
CYP27A1	->	CYP11A1	Expression	Moreover, in preliminary experiments, we found that steroidogenic factor-1-dependent transactivation of the human P450c21, P45017a, and the P450scc promoters was also increased 2-4-fold in the presence of P450c27, which generates the oxysterol, 27-hydroxycholesterol relative to CV-1 cells treated with the ethanol vehicle.2 Since no stimulation was observed in CV-1 cells transfected with empty vec…	9804849:1200, 9804848:1200				HNF1A	21405
CYP7A1	-|	CYP11A1	Expression	CYP7A1 initiates cholesterol degradation in the liver, CYP46A1 in the brain, CYP11A1 in steroidogenic organs, and CYP27A1 in all other tissues.	18621681:1044				HNF4A	15378
CYP7A1	-|	CYP27A1	Expression	CYP27A1 activity also increased between 14 and 34 wk of age, and, compared with CYP7A1, relatively small differences in CYP27A1 activity due to infant diet were observed at each age., Sterol 27-hydroxylase, a mitochondrial P-450 enzyme, appears to be regulated by hydrophobic bile acids, but to a lesser extent than cholesterol 7 alpha-hydroxylase., In conclusion, glycine-conjugated and free bile a…	14870923:7, 8891849:5, 14512880:11, 12588950:1251, 18621681:1044, 12597773:1048, 11701475:1097				HP	15439
CYP7A1	-|	CYP46A1	Expression	CYP7A1 initiates cholesterol degradation in the liver, CYP46A1 in the brain, CYP11A1 in steroidogenic organs, and CYP27A1 in all other tissues.	18621681:1044				LDLR	16835
CYP7A1	->	LDLR	Expression	Cell culture studies showed that transgenic expression of CYP7A1 led to an induction of the LDL receptor expression and increased metabolism of [3H]25-hydroxycholesterol (17)., Transgenic expression of CYP7A1 in hepatoma cells (10), CHO cells (12), and macrophages (13) also activated SREBP-mediated LDL receptor gene expression., The different effects of chenodeoxycholic acid and ursodeoxycholic a…	11907135:1088, 16609145:1069, 12213890:1147, 19815588:1198, 17456796:1247, 11397693:1140, 11788471:1121				NR1H4	20186
F2	->	APOE	Expression	Thrombin treatment increased apolipoprotein-E levels in hippocampus as compared to vehicle treatment (P < 0.001)., Thrombin treatment results in cleavage of apoE into a 22 kDa fragment and a 10 kDa fragment, representing the N- and C-terminal domains of the protein, respectively (1)., Thrombin treatment resulted in a time-dependent increase in the amounts of 22- and 12-kDa cleavage products of ap…	16683250:3, 15145976:1256, 11145944:1124				NR1I2	18171
F2	->	PLG	Expression	Markers of plasmin generation may be increased more frequently in thrombophilia than markers of thrombin generation., Finally, plasmin exerted a positive effect on thrombin-mediated fibrinogen activation at low plasmin concentrations., Thrombin stimulation enhances plasminogen binding to platelets and promotes platelet-dependent plasmin generation., The venous occlusion caused a small degree of p…	8089219:5, 2151408:5, 15894352:0, 4262519:6, 6968239:3, 14699093:1277, 9345041:1125, 12724354:1215, 7749851:1262				NR5A2	26424
FASN	->	PPARGC1A	Expression	The aim of our study was to estimate effects of polymorphisms in the ATP-binding cassette G2 (ABCG2), fatty acid synthase (FASN), oxidized low-density lipoprotein receptor 1 (OLR1), peroxysome proliferator-activated receptor-gamma coactivator-1alpha (PPARGC1A), prolactin (PRL) and signal transducer and activator of transcription 5A (STAT5A) genes on milk production traits and detailed milk-fat co…	19719788:0, 17446185:1241, 19029118:1191				PLG	18815
FOXA2	->	APOA1	PromoterBinding	Binding of HNF-3 beta to site B transactivates the apoA-I basal promoter in hepatic and nonhepatic cells., Activation of the apoAI promoter by HNF3ß and HNF3a through site B is inhibited by E1A., Similarly, other transcriptional factors such as SP-1, hepatocyte nuclear factor 4 (HNF-4), and HNF-3ß may also be involved in equilenin-mediated transcriptional regulation of human apoA-I promoter activ…	7961760:5, 9512550:1106, 11714848:1391				PPARGC1A	19017
FOXA2	->	APOB	Expression	HNF-3 beta, C/EBP beta, and HNF-4 act in synergy to enhance transcription of the human apolipoprotein B gene in intestinal cells.	11244563:100				UCP2	22228
FOXA2	->	CYP7A1	PromoterBinding	Foxa-2 has been shown to directly bind to the CYP7A1 promoter and activate the transcription (42)., As shown in Fig. 4A[Go] and B, HNF3a, HNF3ß, and HNF3? significantly transactivated both G6Pase and CYP7A1 luciferase reporter genes in HepG2 cells.	16492670:1151, 15358835:1133
FOXA2	->	HNF1A	PromoterBinding	Furthermore, in contrast to previous reports, induction of Foxa2 causes pronounced decreases in the HNF4alpha and HNF1alpha mRNA levels., HNF-3beta positively regulated the expression of HNF-4alpha/HNF-1alpha and their downstream targets, implicating a role in diabetes., Finally, both HNF3a and HNF3ß, but more importantly, HNF4, activate HNF1 expression during organogenesis., HNF-3ß and HNF-1ß re…	11875061:7, 9685261:3, 11805192:1179, 11904435:1041, 16912278:1176, 19074951:1195, 19417011:1210, 10468578:1044, 10051618:1237
FOXA2	->	NR5A2	Expression	Transient transfections indicated that hepatocyte nuclear factors HNF1 and HNF3beta could activate NR5A2 (hB1F) promoter., Additionally, Hnf1ß and Foxa2 may activate the Nr5a2 promoter (Zhang et al., 2001)., These are bound by the hepatocyte nuclear factors HNF1, HNF3ß, and HNF4a, which activate LRH-1 transcription in cooperation with other proteins including GATA factors (53, 54).	11595170:8, 14699589:1482, 11927588:1246
HNF1A	->	CYP2E1	Expression	The transcription of the CYP2E1 gene was reported to be partly controlled by HNF1a (9), and that of CYP2C6 by DBP (10), both of these transcription factors being hepatocyte-enriched.	8810289:55
HNF4A	->	AGT	PromoterBinding	The bezafibrate-dependent activation of the Angiotensinogen promoter was inhibited by HNF-4., Notably, angiotensinogen is the precursor of AngII and transcriptional regulation of angiotensinogen is controlled by the hepatic nuclear factor HNF4alpha., We then transfected the human Angiotensinogen reporter constructs into immortalized mouse proximal tubular cells and found that regions C and J cont…	15067378:9, 21298017:4, 20684663:5, 10574924:1172, 14672953:1186, 12145290:1289
HNF4A	->	APOA1	PromoterBinding	The wild-type -1500 apoA-I promoter/apoC-III enhancer cluster was transactivated 7-fold by HNF-4., The wild-type -1500 apoA-I promoter/apoC-III enhancer cluster was transactivated 7- to 10-fold by HNF-4., The promoters of apoA-I, apoA-II, apoA-IV, apoB, apoC-II, and apoC-III all contain binding sites for HNF-4 (35)., In addition, the promoters of apolipoproteins apoAI, apoAII, apoAIV, apoB, apoCI…	9012660:1114, 8613278:1191, 16140878:1120, 15123688:1053, 10085149:1032, 9202083:1220, 9153249:1114
HNF4A	->	APOB	PromoterBinding	We now show that co-activators have a differential impact on the transactivation of HNF-4alpha-sensitive genes via HNF-4alpha-binding sites in ApoB, TTR or alpha1-AT promoters., Finally, using gel retardation analysis we show that purified HNF-4 and C/EBP proteins can concurrently occupy their overlapping binding sites on the apoB promoter in vitro., Binding of HNF-4a and HNF-1a to the MTTP or AP…	18510493:3, 8344962:5, 20007910:1147, 16140878:1120, 10085149:1067, 16301212:1320, 8613278:1275, 9012660:1128, 15123688:1053, 8995295:1265 <more data available...>
HNF4A	->	APOC3	PromoterBinding	We identified two elements within the apoCIII promoter that bind HNF-4, either of which are sufficient to confer promoter induction in response to HNF-4., The apolipoprotein C III (APOC3) promoter contains a HNF-4 but not HNF-1 binding site, and HNF-1alpha suppressed HNF-4alpha APOC3 activation and decreased HNF-4alpha promoter occupancy., This detrimental effect may be ascribed to the induced HN…	9592157:2, 16223942:4, 20938723:8, 9760243:8, 11802721:1, 8760876:2, 9592159:1133, 14766742:1346, 10551874:1055, 10085149:1150 <more data available...>
HNF4A	->	CYP7A1	PromoterBinding	In chromatin immunoprecipitation studies, rifampicin treatment did not inhibit HNF-4 binding to the native promoters of CYP7A1 and CYP8B1 but resulted in dissociation of PGC-1 and concomitant gene repression., Prox1 represses CYP7A1 promoter activity through the HNF4a response element., The HNF4/COUP-TFII interaction on the CYP7A1 mutant promoters apparently shares features with the HNF1 promoter…	15322103:7, 16488887:1193, 10627496:1267, 11907135:1259, 21245926:1307, 17145766:1236, 16492670:1274, 17636037:1220, 19389810:1192, 12815072:1219 <more data available...>
HNF4A	->	FASN	PromoterBinding	HNF-4 appears to enhance the promoter activity of selected genes (i.e., fatty acid synthase)., Hepatocyte nuclear factor-4alpha contributes to carbohydrate-induced transcriptional activation of hepatic fatty acid synthase.	15310732:1176, 16800817:100
HNF4A	->	HNF1A	PromoterBinding	A mutation of the HNF4-binding site in the HNF1 gene promoter has also been associated with maturity onset diabetes of young., Indeed, HNF4alpha changed the HNF1alpha mRNA levels and HNF1alpha promoter luciferase activity through altered HNF4alpha binding., As the HNF1 alpha promoter also contains functional binding sites for HNF4 and HNF1, we postulate that all of these transcription factors con…	9812974:6, 10967120:8, 8735941:7, 1734282:3, 16670373:1273, 11679424:1044, 15141028:1179, 10606640:1046, 9792724:1047, 18184923:1139 <more data available...>
HNF4A	->	NR1H4	PromoterBinding	HNF4a activated wild-type but not mutated FXR promoters., Very recently, Zhang et al. reported that FXR mRNA levels are increased by PPAR? and HNF4a., Recently, PGC-1a has been shown to enhance the HNF-4a-mediated transactivation of PEPCK, glucose-6-phosphatase, L-CPT I, CYP7A1, and FXR genes (26, 27, 28, 29, 30)., PGC-1a has been shown to stimulate HNF4a-mediated transactivation of the promoters…	14729567:1160, 15146238:1302, 16051671:1072, 16603721:1096
HNF4A	->	NR1I2	PromoterBinding	Expression of CYP3A11 and PXR was suppressed by inactivation of HNF4alpha., In addition, introduction of mutation into the direct repeat 1 element abolished the transcriptional activation of the human PXR promoter by exogenous HNF4alpha., In addition, we have demonstrated that HNF-4alpha is essential for expression of the transcription factors HNF-1alpha and PXR within the fetal liver., Because i…	12774017:7, 18305375:4, 10691738:6, 12601364:8, 16912278:1137, 17764444:1202, 14657421:1504, 16051671:1331
HP	->	F2	Expression	Haptoglobin synergistically potentiates bradykinin and thrombin induced prostaglandin biosynthesis in isolated osteoblasts.	2069574:100
LDLR	-|	APOB	Expression	Under these conditions, apoB mRNA abundance was elevated by 17-26% and LDL receptor activity was unchanged., The LDL receptor (LDLR) promotes post-translational degradation of apoB and thereby reduces very low density lipoprotein particle secretion., Adenovirus-mediated overexpression of the LDL receptor in Ldlr(-/-) cells resulted in degradation of approximately 90% of newly synthesized apoB100.…	8732781:5, 18272520:1, 10683382:8, 15145984:5, 8187218:4, 11904390:100, 20028946:1215, 16537968:1264, 16396637:1544, 11734567:1070 <more data available...>
LDLR	-|	APOE	Expression	Increased LDLR expression decreased this secretion and increased degradation of apoE4., These results demonstrate that central nervous system levels of both human and murine apoE are directly regulated by LDLR., We hypothesized that LDLR overexpression in the brain would decrease apoE levels, enhance amyloid-beta clearance, and decrease amyloid-beta deposition., low-density lipoprotein receptors …	18369154:3, 15888448:8, 20005821:4, 3956506:3, 10940295:4, 18497424:1207, 11060356:1473, 20686698:1277, 16644710:1199, 18045818:1137 <more data available...>
NR1H4	->	APOE	Expression	We now demonstrate that the hepatic expression of apoE is induced by FXR ligands., Recently apoC-II, one of the members of the apoE/C-I/C-IV/C-II gene cluster, was shown to be induced by farnesoid X receptor (FXR)/RXRalpha heterodimer via HCRs (11)., FXR-deficient mice have increased serum triglyceride levels (201), and FXR has been shown to regulate the hepatic expression of apoC-II and apoE (20…	12454263:1058, 12954636:1055, 15102878:1438
NR1H4	-|	CYP7A1	PromoterBinding	BAs induce FXR, which inhibits CYP7A1 transcription by activation of SHP and inhibition of HNF4a transactivation., CYP7A1 expression is repressed by the sequential activity of two nuclear hormone receptors, farnesoid X receptor (FXR) and small heterodimer partner (SHP)., Thus, in the atherogenic diet-fed mice, cholic acid component is needed for the FXR activation, and FXR dominantly regulates CY…	20699090:14, 18820241:1, 15694933:5, 18499494:4, 12897188:11, 17823457:4, 16168958:2, 19056864:5, 12006384:1069
NR1H4	->	UCP2	Expression	Indeed, FXR ligands increase the expression of UCP-2, a peroxisome proliferator-activated receptor? regulated gene involved in regulation of energy metabolism (Matsusue et al., 2003[Go]), and suggest that FXR ligands might enhance the glucose-lowering effects of peroxisome proliferator-activated receptor? ligands.	15980055:1245
NR1I2	->	CYP27A1	PromoterBinding	A human PXR ligand, rifampicin, induced CYP27A1 mRNA expression in intestine cells but not in liver cells., A recent study showed that rifampicin, the human PXR ligand, could induce CYP27A1 expression in Caco2 cells, but not in liver cells, revealing an intestine-specific regulation of human CYP27A1 by PXR (36).	17088262:5, 17456796:1230
NR1I2	-|	CYP7A1	Expression	Ligands of the xenobiotic-sensing pregnane X receptor inhibit CYP7A1 expression., The objective of this study is to elucidate the mechanism by which PXR inhibits CYP7A1 gene transcription., PXR inhibits CYP7A1 transcription by an unknown mechanism.., The pregnane X receptor (PXR) can also inhibit CYP7A1 expression (15)., Thus, PXR regulates both the basal expression and repression of Cyp7a1., At …	15629111:1, 15331348:2, 12202460:1616, 17456796:1082, 11893771:1145, 12393840:1058, 11248085:1200, 15039287:1294, 15322103:1176, 19174369:1264 <more data available...>
NR1I2	->	FASN	Expression	In addition, according to the role of THRSP on lipogenic enzymes expression (7, 8, 10, 24), we found that 48 h treatment with the constitutive androstane receptor or pregnane X receptor (rifampicin) agonists resulted in an increase of fatty acid synthase (FASN) and ATP citrate lyase gene expression in human hepatocytes (Fig. 2B[Go]).	20185760:1118
NR5A2	->	APOA1	PromoterBinding	Chromatin immunoprecipitation experiments revealed that LRH-1 binds to the human APO AI promoter in vivo.	15218078:4
NR5A2	->	CYP19A1	PromoterBinding	Previous studies have shown that LRH-1 functions in estrogen biosynthesis by regulating aromatase expression., We also observed binding of endogenous LRH-1 to the aromatase promoter II by chromatin immunoprecipitation., Chromatin immunoprecipitation demonstrated that T stimulation of LRH-1 leads to the recruitment of LRH-1 to the native Cyp19 promoter, which was not affected by cotreatment with 5…	20607599:9, 20214950:10, 21273442:9, 19762543:1257, 14593077:1138, 11927588:1069, 16109788:1075, 16357189:1058
NR5A2	->	FOXA2	PromoterBinding	Transfections in HepG2, Hep3B, and PLC/PRF/5 hepatoma cells using chloramphenicol acetyltransferase reporter genes with the nucleocapsid promoter linked or not linked to enhancer I indicate that fetoprotein transcription factor is a potent activator of the hepatitis B virus core promoter, more efficient than HNF4alpha, HNF3alpha, HNF3beta, or C/EBPalpha., Activation of the Hnf3ßand Hnf4a promoter…	10799577:3, 11145965:1168, 17075876:1139, 15143151:1057, 15614783:2201, 12972592:1263
PPARGC1A	->	CYP11A1	Expression	Additionally, PGC-1a stimulates the expression of Cyp11b2 (aldosterone synthase gene), Cyp11b1 (steroid 11ß-hydroxylase gene) and P450scc (cholesterol side-chain cleavage enzyme), and the synthesis of aldosterone in adrenal-cortex-derived Y-1 cells., PGC-1a and PGC-1a 2x9 induce gene expression of CYP11A1 and CYP17A1 in hepatic cells., PGC-1a induced StAR, CYP11A1, and HSD3B2 mRNAs and progestero…	21108604:4, 19389810:1104, 20133449:1150
PPARGC1A	->	CYP7A1	Expression	Furthermore, we show that PGC-1alpha activates the CYP7A1 promoter directly in transient transfection assays in cultured cells., PGC-1alpha also plays a crucial role in cholesterol metabolism by serving as a coactivator of the liver X receptor-alpha and inducing the expression of cholesterol 7-alpha-hydroxylase., PXR also interacted with peroxisome proliferator-activated receptor gamma coactivato…	14522988:7, 15329387:1, 15331348:8, 15576845:1237, 16051671:1072, 17636037:1101, 16037564:1168
PPARGC1A	-|	FASN	Expression	Overexpression of PGC-1a in wild-type and FXR-null hepatocytes also resulted in a decrease in the SREBP-1c and fatty acid synthase mRNA levels (Fig. 6C,D).	14729567:1252
PPARGC1A	->	HNF4A	Expression	Moreover, cotransfection of PGC-1 strongly activates the L-CPT I promoter through HNF4 alpha bound at the DR1 element., In liver, PGC-1alpha overexpression resulted in increased expression of hepatocyte nuclear factor-4alpha and the gluconeogenic enzymes phosphoenolpyruvate carboxykinase and glucose-6-phosphatase., Together with our functional studies, these results suggest that SREBP-1c specific…	12107181:7, 19208857:5, 17636037:1187, 18664618:1318, 16603721:1285, 16825189:1297, 16885156:1207, 17145766:1238, 20133449:1220
PPARGC1A	-|	LDLR	Expression	PGC-1alpha might be a novel modulator of LDLR gene expression in a sterol-independent manner, and implicated in atherogenesis.	19322023:6
UCP2	->	PPARGC1A	Expression	Palmitate stimulated alpha cell glucagon secretion and the expression of UCP2 and PGC-1 alpha, which could be partially decreased by the inhibition of UCP2.	21034559:6, 9163473565e7552cff17c5039d90b0c5

## Sheet: iHEP_ATTRACTORS
					Hepatocyte	Fibroblast
AGT	0	0	0	1	1	0
APOA1	1	0	1	1	1	0
APOB	0	0	0	1	1	0
APOC3	0	0	0	1	1	0
APOE	0	0	0	1	1	0
CYP11A1	0	0	0	1	1	0
CYP19A1	1	0	1	0	1	0
CYP1A1	1	0	0	1	1	1
CYP1B1	1	0	0	1	1	1
CYP27A1	0	0	0	1	1	0
CYP2E1	1	0	1	1	1	0
CYP46A1	1	1	1	1	1	1
CYP7A1	0	0	0	0	0	0
F2	0	0	0	1	1	0
FASN	0	0	0	0	0	0
FOXA2	1	0	1	0	1	0
HNF1A	1	0	1	1	1	0
HNF4A	0	0	0	1	1	0
HP	0	0	0	0	0	0
LDLR	1	0	1	0	0	0
NR1H4	0	0	0	1	1	0
NR1I2	0	0	0	1	1	0
NR5A2	1	0	1	0	1	0
PLG	0	0	0	1	1	0
PPARGC1A	0	0	0	1	1	0
UCP2	0	0	0	1	1	0

[truncated: 7 more sheets: iHEP_miRNA, iCM_NETWORK, ICM_ATTRACTORS, iCM_miRNA, FIBROBLAST-IPSCs_NETWORK, FIBROBLAST-IPSCs_ATTRACTORS, iPSCS_miRNA]
